# Supplementary material for: Microsatellite Polymorphisms Adjacent to the Oxytocin Receptor Gene in Domestic Cats: Association with Personality?
Source: Front Psychol. 2017 Dec 18;8:2165. doi: 10.3389/fpsyg.2017.02165 (PMC5741686; doi:10.3389/fpsyg.2017.02165)
Supplement: TABLE S1 — In each sheet, the GLM results for Openness, Friendliness, Roughness and Neuroticism were shown. [file Table_1.XLSX]

## Sheet: Openness
Table S1 (a) Openness							95% Wald confidence interval
	c2	Df	P value		b	standard error	0.025	0.975
				(Intercept)	-0.100106	1.13963	-2.33374	2.13352
Age	12.5581	1	0.0003945	age	-0.007828	0.002209	-0.0121579	-0.00349863
Neutering	0.5405	1	0.462218	(YES)	0.250296	0.340446	-0.416967	0.917558
Sex	1.0826	1	0.298109	(Female)	1.14363	1.34396	-1.49049	3.77775
MS1	0.5227	2	0.769999	(MS1SL)	0.407231	0.38679	-0.350863	1.16532
MS2	0.3693	2	0.831408	(MS1SS)	0.359356	0.764482	-1.139	1.85771
MS3	0.5334	2	0.765896	(MS2SL)	0.087927	0.387642	-0.671838	0.847692
MS4	0.0457	2	0.977402	(MS2SS)	0.34848	0.550467	-0.730416	1.42738
MS5	0.6011	2	0.740409	(MS3SL)	-0.18086	0.375115	-0.916073	0.554353
Sex*MS1	0.6797	2	0.711883	(MS3SS)	-0.567687	0.599754	-1.74318	0.60781
Sex*MS2	0.2516	2	0.881808	(MS4SL)	0.080914	0.434847	-0.77137	0.933199
Sex*MS3	0.6982	2	0.705325	(MS4SS)	0.274267	0.729551	-1.15563	1.70416
Sex*MS4	0.3127	2	0.855271	(MS5SL)	0.316275	0.934044	-1.51442	2.14697
Sex*MS5	1.5684	2	0.456474	(MS5SS)	0.159103	0.934865	-1.6732	1.99141
				(Female*MS1SL)	-0.439315	0.538592	-1.49494	0.616307
				(Female*MS1SS)	-0.51443	0.965981	-2.40772	1.37886
				(Female*MS2SL)	-0.259325	0.558216	-1.35341	0.834758
				(Female*MS2SS)	-0.411463	1.0526	-2.47452	1.65159
				(Female*MS3SL)	0.402513	0.541658	-0.659118	1.46414
				(Female*MS3SS)	0.635862	1.05206	-1.42613	2.69786
				(Female*MS4SL)	-0.333302	0.701969	-1.70914	1.04253
				(Female*MS4SS)	-0.520103	0.974372	-2.42984	1.38963
				(Female*MS5SL)	-1.27671	1.18847	-3.60608	1.05266
				(Female*MS5SS)	-0.830104	1.19089	-3.16421	1.504

## Sheet: Friendliness
Table S1 (b) Friendliness							95% Wald confidence interval
	c2	Df	P value		b	standard error	0.025	0.975
				(Intercept)	2.01318	1.13001	-0.201589	4.22795
Age	1.5822	1	0.20844	age	-0.002755	0.00219	-0.00704829	0.00153788
Neutering	0.6044	1	0.43692	(YES)	-0.262431	0.337572	-0.924059	0.399197
Sex	5.3654	1	0.02054	(Female)	-2.25071	1.33262	-4.86259	0.361166
MS1	2.1115	2	0.34794	(MS1SL)	0.168725	0.383524	-0.582968	0.920418
MS2	0.5807	2	0.74801	(MS1SS)	-0.704845	0.758027	-2.19055	0.780861
MS3	4.963	2	0.08362	(MS2SL)	0.140801	0.384369	-0.612549	0.894151
MS4	0.4064	2	0.81612	(MS2SS)	0.179671	0.545819	-0.890115	1.24946
MS5	0.6429	2	0.7251	(MS3SL)	-0.26664	0.371948	-0.995645	0.462365
Sex*MS1	0.678	2	0.71248	(MS3SS)	-1.22748	0.59469	-2.39305	-0.0619099
Sex*MS2	1.7942	2	0.40774	(MS4SL)	-0.540101	0.431175	-1.38519	0.304987
Sex*MS3	2.6838	2	0.26135	(MS4SS)	0.283174	0.723391	-1.13465	1.70099
Sex*MS4	8.3078	2	0.0157	(MS5SL)	-0.912124	0.926157	-2.72736	0.903111
Sex*MS5	1.5476	2	0.46125	(MS5SS)	-1.08582	0.926971	-2.90265	0.731008
				(Female*MS1SL)	-0.279656	0.534045	-1.32636	0.767052
				(Female*MS1SS)	0.251944	0.957824	-1.62536	2.12925
				(Female*MS2SL)	-0.741398	0.553503	-1.82624	0.343447
				(Female*MS2SS)	-0.686986	1.04371	-2.73262	1.35865
				(Female*MS3SL)	-0.44568	0.537085	-1.49835	0.606986
				(Female*MS3SS)	1.10868	1.04317	-0.935906	3.15327
				(Female*MS4SL)	1.78359	0.696041	0.419371	3.1478
				(Female*MS4SS)	0.6518	0.966145	-1.24181	2.54541
				(Female*MS5SL)	1.46133	1.17844	-0.84837	3.77103
				(Female*MS5SS)	1.37454	1.18084	-0.939863	3.68894

## Sheet: Roughness
Table S1 (c) Roughness							95% Wald confidence interval
	c2	Df	P value		b	standard error	0.025	0.975
				(Intercept)	-1.63961	1.13949	-3.87297	0.59376
Age	0.1798	1	0.671549	age	0.0009366	0.0022088	-0.00339256	0.00526571
Neutering	5.4975	1	0.019044	(YES)	0.798142	0.340406	0.130959	1.46533
Sex	6.8849	1	0.008693	(Female)	2.26564	1.34381	-0.368169	4.89945
MS1	1.3536	2	0.508232	(MS1SL)	-0.264248	0.386744	-1.02225	0.493756
MS2	0.7438	2	0.689409	(MS1SS)	0.305929	0.764392	-1.19225	1.80411
MS3	3.5619	2	0.168478	(MS2SL)	-0.310751	0.387597	-1.07043	0.448924
MS4	0.6484	2	0.723104	(MS2SS)	0.203469	0.550402	-0.875299	1.28224
MS5	1.0221	2	0.599871	(MS3SL)	0.308459	0.375071	-0.426667	1.04358
Sex*MS1	0.2593	2	0.878425	(MS3SS)	0.268236	0.599684	-0.907122	1.44359
Sex*MS2	0.9895	2	0.609734	(MS4SL)	-0.0032045	0.434796	-0.855388	0.84898
Sex*MS3	0.7924	2	0.672874	(MS4SS)	0.0096017	0.729465	-1.42012	1.43933
Sex*MS4	1.0156	2	0.60182	(MS5SL)	0.737038	0.933934	-1.09344	2.56751
Sex*MS5	1.8387	2	0.398785	(MS5SS)	0.591063	0.934755	-1.24102	2.42315
				(Female*MS1SL)	0.184791	0.538529	-0.870706	1.24029
				(Female*MS1SS)	-0.13349	0.965867	-2.02655	1.75957
				(Female*MS2SL)	0.155673	0.55815	-0.938281	1.24963
				(Female*MS2SS)	-0.735846	1.05247	-2.79865	1.32696
				(Female*MS3SL)	0.39148	0.541594	-0.670026	1.45299
				(Female*MS3SS)	0.765422	1.05193	-1.29633	2.82717
				(Female*MS4SL)	-0.700756	0.701886	-2.07643	0.674915
				(Female*MS4SS)	-0.736556	0.974257	-2.64606	1.17295
				(Female*MS5SL)	-1.39298	1.18833	-3.72208	0.936108
				(Female*MS5SS)	-1.60866	1.19075	-3.94249	0.725174

## Sheet: Neuroticism
Table S1 (d) Neuroticism							95% Wald confidence interval
	c2	Df	P value		b	standard error	0.025	0.975
				(Intercept)	-0.41118	1.22641	-2.8149	1.99254
Age	0.2872	1	0.592	age	0.001274	0.002377	-0.00338536	0.00593334
Neutering	0.10586	1	0.7449	(YES)	0.119203	0.366371	-0.598872	0.837277
Sex	0.82045	1	0.365	(Female)	-0.33753	1.44631	-3.17224	2.49718
MS1	1.6768	2	0.4324	(MS1SL)	-0.097817	0.416244	-0.91364	0.718006
MS2	0.07141	2	0.9649	(MS1SS)	0.891452	0.822698	-0.721006	2.50391
MS3	0.42217	2	0.8097	(MS2SL)	-0.01696	0.417162	-0.834582	0.800661
MS4	1.7924	2	0.4081	(MS2SS)	-0.275484	0.592385	-1.43654	0.88557
MS5	0.32748	2	0.849	(MS3SL)	0.200734	0.403681	-0.590466	0.991933
Sex*MS1	0.8306	2	0.6601	(MS3SS)	0.822149	0.645426	-0.442863	2.08716
Sex*MS2	0.30991	2	0.8565	(MS4SL)	0.007701	0.467961	-0.909486	0.924887
Sex*MS3	1.7547	2	0.4159	(MS4SS)	-0.937026	0.785107	-2.47581	0.601755
Sex*MS4	1.93049	2	0.3809	(MS5SL)	0.120282	1.00517	-1.84982	2.09038
Sex*MS5	0.01824	2	0.9909	(MS5SS)	0.219309	1.00606	-1.75252	2.19114
				(Female*MS1SL)	-0.096315	0.579606	-1.23232	1.03969
				(Female*MS1SS)	-0.882252	1.03954	-2.91971	1.15521
				(Female*MS2SL)	0.041269	0.600725	-1.13613	1.21867
				(Female*MS2SS)	0.584803	1.13275	-1.63535	2.80496
				(Female*MS3SL)	-0.369138	0.582906	-1.51161	0.773337
				(Female*MS3SS)	-1.47943	1.13217	-3.69845	0.739592
				(Female*MS4SL)	0.704699	0.755424	-0.775905	2.1853
				(Female*MS4SS)	1.45648	1.04857	-0.598684	3.51164
				(Female*MS5SL)	0.171607	1.27898	-2.33514	2.67836
				(Female*MS5SS)	0.164021	1.28158	-2.34783	2.67587
